# Supplementary material for: Diffuse large B-cell lymphoma: the significance of CD8+ tumor-infiltrating lymphocytes exhaustion mediated by TIM3/Galectin-9 pathway
Source: J Transl Med. 2024 Feb 18;22:174. doi: 10.1186/s12967-024-05002-3 (PMC10874540; doi:10.1186/s12967-024-05002-3)
Supplement: Supplementary file 2 — Additional file 2: Table S2. The co-expressed genes (n = 500) with LGALS9 in macrophages in DLBCL detected by scRNA-seq. [file 12967_2024_5002_MOESM2_ESM.xlsx]

## Sheet: LGALS9_cor_data_sig
Table S2. The co-expressed genes (n=500) with LGALS9 in macrophage in DLBCL detected by scRNA-seq.
Symbol	correlation	pvalue
LGALS9	1	0
TALDO1	0.870048	4.85761e-11
UQCRFS1	0.86756	6.4012e-11
MRPS18C	0.86121	1.26343e-10
TRIR	0.858877	1.60839e-10
GRN	0.858286	1.70879e-10
NFE2L2	0.855295	2.31121e-10
PSAP	0.850058	3.8597e-10
ATP5PD	0.849291	4.15412e-10
TKT	0.848619	4.42881e-10
MT-CYB	0.847818	4.77855e-10
FIS1	0.844317	6.62655e-10
ALDH2	0.844011	6.81602e-10
MDH1	0.842438	7.87171e-10
LGALS3	0.842039	8.16263e-10
MT-ND1	0.841143	8.85204e-10
CCPG1	0.840067	9.75133e-10
CAPG	0.839822	9.96752e-10
NDUFB9	0.837626	1.21137e-09
ST13	0.835845	1.41584e-09
TMEM176A	0.835467	1.46313e-09
SPCS2	0.833242	1.77266e-09
PRDX1	0.832374	1.90889e-09
KCNMA1	0.832198	1.93775e-09
SZRD1	0.83218	1.94072e-09
MGST3	0.826757	3.05277e-09
NCK1	0.826109	3.21908e-09
NDUFB8	0.825465	3.39288e-09
HMOX1	0.823817	3.87746e-09
ATP5F1B	0.823802	3.88203e-09
CTSH	0.822885	4.179e-09
CREG1	0.82168	4.60081e-09
DBI	0.820516	5.04565e-09
NAGK	0.820003	5.25358e-09
UQCR10	0.819222	5.58609e-09
SERPINB6	0.819048	5.66277e-09
ITGB2	0.818422	5.94619e-09
IGSF6	0.817305	6.48549e-09
SYF2	0.816616	6.84025e-09
RAP1B	0.815025	7.72851e-09
RAB1A	0.814886	7.8106e-09
TSPO	0.814526	8.02847e-09
PSMA7	0.814433	8.08512e-09
COMT	0.814394	8.10913e-09
TRAPPC2L	0.814043	8.32861e-09
NAPA	0.813728	8.52989e-09
CEBPA	0.81284	9.12232e-09
CORO1B	0.812577	9.30453e-09
MYL6	0.81211	9.63744e-09
ATP6V0E1	0.812104	9.64178e-09
TOMM22	0.811886	9.8005e-09
GSN	0.811873	9.81031e-09
SQSTM1	0.810741	1.06758e-08
CD59	0.810438	1.09189e-08
UROD	0.810227	1.10919e-08
DPP7	0.80948	1.17232e-08
GTF2H5	0.80945	1.17489e-08
CYBB	0.809297	1.18827e-08
SDC4	0.809168	1.19961e-08
ATP6V1G1	0.808916	1.22212e-08
ATP6AP1	0.808708	1.24094e-08
DYNLT1	0.807852	1.32145e-08
AP2S1	0.806192	1.49136e-08
NFKBIE	0.805999	1.51233e-08
NBN	0.805586	1.55829e-08
ARHGDIB	0.805448	1.57384e-08
ASAH1	0.80487	1.64086e-08
PFN1	0.804744	1.65578e-08
PSMB5	0.804033	1.74251e-08
M6PR	0.803915	1.75733e-08
CD63	0.802993	1.87692e-08
MT-ND2	0.80236	1.96325e-08
SDHD	0.801868	2.03293e-08
ALDH1A1	0.801388	2.10312e-08
FERMT3	0.800879	2.17986e-08
SEC11A	0.799997	2.31911e-08
COX6C	0.799859	2.34154e-08
ELOC	0.799804	2.35065e-08
VOPP1	0.799672	2.37235e-08
PSMA3	0.799381	2.42119e-08
VDAC3	0.798907	2.50238e-08
MT-ATP6	0.798659	2.54596e-08
TMBIM6	0.798546	2.56601e-08
MYL12A	0.797606	2.73884e-08
MMP14	0.797292	2.79883e-08
ECHS1	0.796631	2.92905e-08
GRINA	0.794054	3.49247e-08
S100A11	0.793813	3.54994e-08
ATP5F1C	0.793393	3.65217e-08
RAB4A	0.792796	3.80205e-08
GNAS	0.792652	3.83918e-08
TXN	0.792431	3.89663e-08
ATP6V1E1	0.79182	4.05947e-08
TAF9	0.791606	4.11802e-08
LAMP2	0.790545	4.4199e-08
STOM	0.790367	4.4726e-08
HSPA9	0.789987	4.58685e-08
HSPA8	0.789927	4.60524e-08
TPT1	0.789765	4.65476e-08
RTRAF	0.789578	4.71281e-08
POLR3K	0.789212	4.8281e-08
CBR1	0.78919	4.8351e-08
LAMTOR1	0.788747	4.97841e-08
YIPF3	0.788588	5.03095e-08
BRI3	0.788491	5.06316e-08
ITM2B	0.788126	5.18602e-08
VMP1	0.787929	5.25351e-08
ACTG1	0.787717	5.32705e-08
ZDHHC12	0.786874	5.62849e-08
GLOD4	0.786739	5.67853e-08
ANXA7	0.786447	5.78729e-08
TNFRSF4	0.786399	5.80555e-08
ADAMDEC1	0.786282	5.84996e-08
KIF5B	0.786244	5.86416e-08
WDR81	0.785992	5.96091e-08
FMNL2	0.785805	6.03387e-08
BAG1	0.785654	6.09315e-08
NCBP2	0.785629	6.10323e-08
SELENOK	0.785266	6.24802e-08
ATP5MC3	0.783898	6.82362e-08
FAM50A	0.783773	6.87878e-08
PGD	0.783397	7.04654e-08
SMIM4	0.783364	7.06163e-08
MT-ND4	0.783182	7.14432e-08
GM2A	0.78305	7.20472e-08
TERF2IP	0.783049	7.20498e-08
LAPTM4A	0.782918	7.26577e-08
ARPC1B	0.782762	7.33866e-08
UBE2E1	0.782664	7.38469e-08
LPCAT3	0.78264	7.39575e-08
CTSS	0.781855	7.77482e-08
CFL1	0.781695	7.85385e-08
LILRB4	0.781533	7.93525e-08
EVI2B	0.781433	7.9855e-08
VNN1	0.781147	8.13182e-08
NDUFA11	0.780707	8.36074e-08
HSPE1	0.780292	8.58291e-08
SCPEP1	0.780275	8.59186e-08
GPX4	0.779994	8.74531e-08
COPZ1	0.779958	8.76516e-08
CAST	0.779801	8.85215e-08
ATP5ME	0.778778	9.43803e-08
ATOX1	0.778595	9.54695e-08
HEXB	0.778465	9.62436e-08
ATP6V1F	0.778284	9.73418e-08
COX4I1	0.777847	1.00024e-07
CD99	0.777572	1.01749e-07
POLR2E	0.777039	1.05175e-07
RTF2	0.776942	1.05804e-07
TIMM8B	0.776678	1.0755e-07
CYB5R4	0.776612	1.07991e-07
B2M	0.776369	1.09625e-07
CLTC	0.776226	1.10592e-07
HSPB1	0.775882	1.12962e-07
ANXA5	0.775863	1.13094e-07
NRROS	0.775297	1.17104e-07
EIF3I	0.775238	1.17529e-07
PPP1R7	0.775221	1.17654e-07
GHITM	0.775179	1.17953e-07
REX1BD	0.775178	1.1796e-07
HLA-F	0.775051	1.18888e-07
HNMT	0.775003	1.19239e-07
SLC29A3	0.774806	1.20682e-07
CTSB	0.774592	1.22275e-07
TOMM7	0.774499	1.2297e-07
LY96	0.774468	1.2321e-07
PTGDS	0.774291	1.24548e-07
CSTB	0.773086	1.34037e-07
DNPH1	0.773058	1.34268e-07
COX8A	0.772909	1.35486e-07
RBX1	0.772708	1.37143e-07
SNAP23	0.772598	1.38065e-07
PTPN6	0.772236	1.41123e-07
ARPC4	0.771667	1.46053e-07
UQCR11	0.771624	1.46437e-07
RAB5IF	0.771574	1.46876e-07
RASSF4	0.771519	1.47369e-07
HIGD2A	0.771504	1.47502e-07
TRAM1	0.771478	1.47732e-07
HLA-A	0.771393	1.48487e-07
SRP14	0.771303	1.49299e-07
NSMCE2	0.770607	1.55671e-07
NPC2	0.77047	1.56954e-07
SKP1	0.770425	1.57379e-07
NCSTN	0.770254	1.58996e-07
HLA-E	0.770014	1.61302e-07
HINT1	0.770003	1.61411e-07
UBE2I	0.76914	1.69937e-07
DPY30	0.769032	1.7104e-07
PSMB3	0.76902	1.71153e-07
SLAMF8	0.768997	1.71388e-07
FXYD5	0.768748	1.73953e-07
SRP19	0.768379	1.77798e-07
RHOG	0.767542	1.86832e-07
SNRPB2	0.767495	1.87362e-07
SELENOT	0.767209	1.90549e-07
DYNLL1	0.767026	1.92619e-07
RAN	0.766866	1.94443e-07
NDUFA1	0.7668	1.95197e-07
ACO2	0.766735	1.95944e-07
TMEM176B	0.766528	1.98345e-07
HSPA5	0.765623	2.0916e-07
MT-CO2	0.76451	2.23204e-07
SRGN	0.764079	2.28869e-07
PARP12	0.763875	2.31588e-07
RPL28	0.763639	2.3478e-07
CIR1	0.763501	2.36673e-07
ANXA11	0.762938	2.44504e-07
MRPS23	0.762852	2.45729e-07
HSBP1	0.762737	2.47365e-07
PSMD8	0.76264	2.48753e-07
CTSD	0.76264	2.48756e-07
MYL12B	0.762303	2.53634e-07
NDUFB2	0.761882	2.59847e-07
RPL30	0.761578	2.64426e-07
ATP6V0B	0.761572	2.64517e-07
RAC1	0.761388	2.6733e-07
OAZ2	0.761254	2.69379e-07
TMSB10	0.761129	2.71319e-07
NPL	0.761119	2.71473e-07
RPL14	0.761118	2.71491e-07
PDXK	0.760916	2.74654e-07
CYBA	0.758835	3.09204e-07
PRPF40A	0.758711	3.11372e-07
UBB	0.758436	3.16261e-07
LEPROTL1	0.75843	3.16373e-07
RPS28	0.758352	3.17768e-07
CAPZB	0.758313	3.18472e-07
TUBA1B	0.758303	3.18642e-07
RAD23A	0.758094	3.22427e-07
BCAP31	0.757925	3.25525e-07
TMEM59	0.75775	3.28738e-07
CD37	0.757702	3.29633e-07
DNAJC3	0.757349	3.36262e-07
FKBP5	0.757034	3.4227e-07
PTRHD1	0.757016	3.42604e-07
MX1	0.756879	3.45247e-07
UBL5	0.756407	3.54504e-07
SERPING1	0.756211	3.58428e-07
RHEB	0.755861	3.65495e-07
MPZL1	0.755487	3.73213e-07
SERF2	0.755313	3.76856e-07
PPCS	0.755109	3.81149e-07
IMP3	0.754998	3.83508e-07
MVP	0.754745	3.88946e-07
FLNA	0.754439	3.95615e-07
SH3BGRL3	0.754431	3.95789e-07
OAZ1	0.753963	4.06199e-07
ELF1	0.753762	4.10726e-07
MT-CO3	0.753754	4.10907e-07
SRSF9	0.753754	4.10918e-07
STIP1	0.753532	4.15987e-07
CHCHD6	0.753213	4.23375e-07
FTH1	0.753123	4.25482e-07
FTL	0.752892	4.30935e-07
RPN1	0.752827	4.3248e-07
EPHX1	0.752721	4.35009e-07
ATP6AP2	0.752697	4.35589e-07
SERPINF1	0.752683	4.35914e-07
MKNK1	0.752606	4.37767e-07
C5AR1	0.752429	4.42045e-07
COX5B	0.752236	4.46766e-07
H2AFY	0.752126	4.49468e-07
FAM210B	0.751921	4.54569e-07
PDCL	0.751895	4.55213e-07
PLAU	0.75186	4.56076e-07
OPTN	0.751605	4.625e-07
LEPROT	0.75133	4.69508e-07
ACTN1	0.751222	4.72282e-07
TMEM50A	0.751222	4.7229e-07
PLEK	0.750684	4.86371e-07
COX6B1	0.750243	4.98182e-07
LITAF	0.749977	5.05458e-07
ATF6	0.749904	5.07464e-07
VIM	0.749837	5.0929e-07
ATP5F1A	0.749769	5.11201e-07
BUD23	0.749745	5.11841e-07
SAP18	0.749035	5.31927e-07
CD68	0.748928	5.35007e-07
HLA-DMB	0.748734	5.40654e-07
NDUFB1	0.748729	5.40814e-07
PSMC1	0.7487	5.41653e-07
LRP10	0.748252	5.54923e-07
TFEC	0.748053	5.60895e-07
SPAG7	0.747981	5.63072e-07
NR1H3	0.747964	5.63576e-07
ATP6V0D1	0.747745	5.70253e-07
TMED9	0.747526	5.77033e-07
ACP1	0.747504	5.77714e-07
ANXA2	0.747499	5.77866e-07
ATP5MC2	0.747463	5.78967e-07
COX7C	0.746959	5.94843e-07
SP100	0.746713	6.02727e-07
HSD17B4	0.746376	6.13696e-07
ABRACL	0.746213	6.19066e-07
A2M	0.746009	6.25844e-07
TRMT112	0.745911	6.29132e-07
SFT2D1	0.745813	6.32415e-07
MESD	0.745689	6.36607e-07
GYG1	0.745507	6.42831e-07
SLC52A2	0.745426	6.45608e-07
DNAJB6	0.745287	6.50375e-07
SLU7	0.745155	6.5497e-07
ENO1	0.745084	6.57428e-07
ARF1	0.745068	6.58003e-07
PPIB	0.74494	6.62481e-07
HERPUD1	0.744839	6.66041e-07
GABARAPL2	0.744705	6.7079e-07
CALM3	0.744658	6.72487e-07
MPP1	0.744627	6.73585e-07
NEU1	0.744436	6.80418e-07
RER1	0.743856	7.01644e-07
RILP	0.743601	7.11147e-07
VAMP8	0.743439	7.17272e-07
VDAC2	0.743002	7.33962e-07
COPB1	0.742937	7.36459e-07
MICAL1	0.742521	7.52743e-07
RPS19BP1	0.74242	7.56751e-07
CLEC2B	0.742398	7.57622e-07
GNG5	0.742395	7.57759e-07
CD40	0.742319	7.60785e-07
SUB1	0.742291	7.61916e-07
DNAJC7	0.742278	7.62405e-07
CD58	0.742235	7.64152e-07
PCGF5	0.742176	7.66508e-07
BLVRA	0.742063	7.71047e-07
RAB10	0.74206	7.71199e-07
MGAT1	0.74199	7.74019e-07
CYC1	0.741971	7.74778e-07
SLC31A2	0.741938	7.76142e-07
PBDC1	0.741661	7.87465e-07
WDR1	0.741661	7.87477e-07
TWF2	0.741514	7.9354e-07
RHBDF2	0.74147	7.9538e-07
PIN4	0.741432	7.96949e-07
CCDC32	0.741319	8.0165e-07
ROMO1	0.741134	8.09457e-07
NOP10	0.740865	8.20888e-07
PTPA	0.740778	8.246e-07
ZFAND6	0.740743	8.26104e-07
TXNL1	0.740718	8.27189e-07
SPPL2A	0.740337	8.43755e-07
STXBP2	0.74022	8.48905e-07
NDUFC2	0.740198	8.49884e-07
ATP5PO	0.740179	8.50711e-07
CLTA	0.74017	8.51111e-07
NANS	0.73968	8.73032e-07
CEBPB	0.739426	8.84622e-07
SSR2	0.739297	8.90556e-07
LSM1	0.739048	9.02099e-07
NDUFA4	0.739012	9.03762e-07
GNB1	0.738892	9.0937e-07
CTSZ	0.738704	9.18269e-07
TSR2	0.738638	9.21417e-07
CCDC124	0.738585	9.2393e-07
GORASP2	0.738413	9.32159e-07
REEP5	0.73834	9.35682e-07
RAB18	0.737683	9.67838e-07
RBM42	0.737478	9.78086e-07
STAT1	0.737228	9.9072e-07
FAS	0.736915	1.00673e-06
FARSA	0.736679	1.01898e-06
COPRS	0.736417	1.03272e-06
FAM96B	0.735956	1.0573e-06
HTRA2	0.735947	1.05781e-06
GABARAP	0.735734	1.06936e-06
PAIP1	0.735681	1.07223e-06
MMP9	0.735615	1.07585e-06
CLIC1	0.735554	1.07919e-06
PLAUR	0.735323	1.09193e-06
EEF1A1	0.734951	1.11281e-06
RPS7	0.734745	1.1245e-06
NDUFS6	0.734603	1.13259e-06
LIMK1	0.734522	1.13726e-06
PSMB1	0.734424	1.14291e-06
CXCL16	0.734372	1.14596e-06
DPM2	0.734357	1.14682e-06
MGAT2	0.734314	1.14929e-06
RPL36AL	0.734221	1.15474e-06
SEPHS2	0.734022	1.16643e-06
TMED10	0.73402	1.16651e-06
SOD1	0.73402	1.16655e-06
DYNLRB1	0.733853	1.17641e-06
LSM8	0.733571	1.19328e-06
IFI16	0.733506	1.19722e-06
CISD2	0.733341	1.20718e-06
YTHDF2	0.733309	1.20917e-06
RAB20	0.733259	1.21219e-06
RALY	0.732889	1.23497e-06
SREBF1	0.732765	1.24273e-06
AKR1A1	0.732738	1.24444e-06
UBC	0.732604	1.25283e-06
TMEM87B	0.7326	1.25306e-06
PLEKHB2	0.732345	1.26926e-06
THOC7	0.732153	1.28152e-06
TMEM163	0.732107	1.28448e-06
CAPN1	0.731809	1.30382e-06
NAA38	0.731677	1.31247e-06
PEPD	0.731527	1.3223e-06
SELENOH	0.731397	1.33095e-06
TNFRSF1A	0.731067	1.35309e-06
NIP7	0.731041	1.35481e-06
LMAN2	0.731017	1.35646e-06
GPNMB	0.730988	1.35843e-06
RAB7A	0.730781	1.37251e-06
UBE2L3	0.730772	1.3731e-06
HPCAL1	0.730643	1.38195e-06
PPHLN1	0.730631	1.3828e-06
RNH1	0.730606	1.38453e-06
ESD	0.730548	1.38854e-06
RENBP	0.730389	1.39956e-06
EIF3G	0.730328	1.40381e-06
SPARC	0.730279	1.40724e-06
FCER1G	0.730268	1.40803e-06
MT-ND5	0.730026	1.42507e-06
PRDX6	0.729946	1.43076e-06
CMTM7	0.729941	1.43106e-06
NDUFA13	0.729871	1.43605e-06
GRAMD1A	0.729834	1.43869e-06
OST4	0.729664	1.45091e-06
ATP6V1A	0.729656	1.45147e-06
COX5A	0.729606	1.4551e-06
GUCD1	0.729162	1.48742e-06
CCR1	0.728851	1.51052e-06
CLEC4E	0.728701	1.52173e-06
METTL1	0.728548	1.53328e-06
OSTF1	0.728499	1.53697e-06
NDUFA3	0.728478	1.53859e-06
PPDPF	0.72845	1.54069e-06
MRPS21	0.728424	1.54267e-06
TOR3A	0.728271	1.55441e-06
SEC22B	0.728205	1.55945e-06
DNAJA1	0.727959	1.57844e-06
CALM1	0.727888	1.58397e-06
HLA-C	0.727806	1.59042e-06
DDX5	0.727624	1.60467e-06
TRAPPC3	0.727409	1.62173e-06
NDUFB11	0.727067	1.64922e-06
SRP54	0.726874	1.66488e-06
SLC1A3	0.726727	1.67694e-06
ORMDL2	0.726705	1.67872e-06
NDUFV2	0.726622	1.68556e-06
PEBP1	0.726553	1.69128e-06
MRPS14	0.726356	1.70762e-06
BTF3	0.726303	1.71209e-06
MT-CO1	0.726068	1.7318e-06
MINOS1	0.725544	1.77667e-06
CD53	0.725344	1.79406e-06
RGS10	0.724446	1.87406e-06
FXYD6	0.724319	1.88567e-06
ATP6V1B2	0.724199	1.89666e-06
SCARB2	0.724094	1.90631e-06
TMBIM1	0.723857	1.92837e-06
UBA52	0.723776	1.93588e-06
PRRC2C	0.723719	1.94123e-06
CANX	0.723601	1.95231e-06
SOCS3	0.723569	1.95539e-06
G6PD	0.72327	1.98379e-06
PRR13	0.72324	1.98668e-06
JPT1	0.723092	2.00087e-06
PKM	0.723073	2.00277e-06
NTAN1	0.723024	2.00751e-06
SDCBP	0.723019	2.00801e-06
CALR	0.722988	2.011e-06
HMGN3	0.722847	2.02467e-06
SF3B5	0.722839	2.02546e-06
APRT	0.722726	2.03654e-06
IFNGR2	0.722695	2.0396e-06
RACK1	0.722679	2.04111e-06
TNIP2	0.722641	2.0449e-06
ALAS1	0.722603	2.0486e-06
HYAL2	0.722528	2.05605e-06
LGALS3BP	0.722522	2.05658e-06
STMP1	0.72237	2.07174e-06
HEXA	0.722326	2.07609e-06
CFLAR	0.721927	2.11621e-06
UTP18	0.721909	2.11803e-06
GSTO1	0.72187	2.12199e-06
OTOA	0.721773	2.13197e-06
CORO1C	0.721274	2.18346e-06
ANAPC11	0.721224	2.18874e-06
MRPS15	0.721073	2.20455e-06
MTCH1	0.720836	2.22971e-06
CYP27A1	0.720571	2.25804e-06
TAP1	0.720512	2.26446e-06
DHRS7	0.720322	2.28502e-06
RPL15	0.720264	2.29143e-06
HSP90AB1	0.719821	2.3402e-06
TEX264	0.719755	2.34754e-06
ARL2	0.719693	2.35454e-06
TENT2	0.719673	2.35677e-06
G3BP1	0.719598	2.3652e-06
AURKAIP1	0.719587	2.36635e-06
RPL13A	0.719566	2.36872e-06
LRRC61	0.719343	2.39391e-06
KRTCAP2	0.719275	2.40172e-06
ELOB	0.71923	2.40686e-06
FAM104A	0.719132	2.41809e-06
BLCAP	0.719042	2.42834e-06
RPS25	0.718919	2.44261e-06

## Sheet: Sheet1
Table S2. The co-expressed genes (n=500) with LGALS9 in macrophage in DLBCL detected by scRNA-seq.
	Symbol	correlation	pvalue
1	TALDO1	0.870048	4.86e-11
2	UQCRFS1	0.86756	6.4e-11
3	MRPS18C	0.86121	1.26e-10
4	TRIR	0.858877	1.61e-10
5	GRN	0.858286	1.71e-10
6	NFE2L2	0.855295	2.31e-10
7	PSAP	0.850058	3.86e-10
8	ATP5PD	0.849291	4.15e-10
9	TKT	0.848619	4.43e-10
10	MT-CYB	0.847818	4.78e-10
11	FIS1	0.844317	6.63e-10
12	ALDH2	0.844011	6.82e-10
13	MDH1	0.842438	7.87e-10
14	LGALS3	0.842039	8.16e-10
15	MT-ND1	0.841143	8.85e-10
16	CCPG1	0.840067	9.75e-10
17	CAPG	0.839822	9.97e-10
18	NDUFB9	0.837626	1.21e-09
19	ST13	0.835845	1.42e-09
20	TMEM176A	0.835467	1.46e-09
21	SPCS2	0.833242	1.77e-09
22	PRDX1	0.832374	1.91e-09
23	KCNMA1	0.832198	1.94e-09
24	SZRD1	0.83218	1.94e-09
25	MGST3	0.826757	3.05e-09
26	NCK1	0.826109	3.22e-09
27	NDUFB8	0.825465	3.39e-09
28	HMOX1	0.823817	3.88e-09
29	ATP5F1B	0.823802	3.88e-09
30	CTSH	0.822885	4.18e-09
31	CREG1	0.82168	4.6e-09
32	DBI	0.820516	5.05e-09
33	NAGK	0.820003	5.25e-09
34	UQCR10	0.819222	5.59e-09
35	SERPINB6	0.819048	5.66e-09
36	ITGB2	0.818422	5.95e-09
37	IGSF6	0.817305	6.49e-09
38	SYF2	0.816616	6.84e-09
39	RAP1B	0.815025	7.73e-09
40	RAB1A	0.814886	7.81e-09
41	TSPO	0.814526	8.03e-09
42	PSMA7	0.814433	8.09e-09
43	COMT	0.814394	8.11e-09
44	TRAPPC2L	0.814043	8.33e-09
45	NAPA	0.813728	8.53e-09
46	CEBPA	0.81284	9.12e-09
47	CORO1B	0.812577	9.3e-09
48	MYL6	0.81211	9.64e-09
49	ATP6V0E1	0.812104	9.64e-09
50	TOMM22	0.811886	9.8e-09
51	GSN	0.811873	9.81e-09
52	SQSTM1	0.810741	1.07e-08
53	CD59	0.810438	1.09e-08
54	UROD	0.810227	1.11e-08
55	DPP7	0.80948	1.17e-08
56	GTF2H5	0.80945	1.17e-08
57	CYBB	0.809297	1.19e-08
58	SDC4	0.809168	1.2e-08
59	ATP6V1G1	0.808916	1.22e-08
60	ATP6AP1	0.808708	1.24e-08
61	DYNLT1	0.807852	1.32e-08
62	AP2S1	0.806192	1.49e-08
63	NFKBIE	0.805999	1.51e-08
64	NBN	0.805586	1.56e-08
65	ARHGDIB	0.805448	1.57e-08
66	ASAH1	0.80487	1.64e-08
67	PFN1	0.804744	1.66e-08
68	PSMB5	0.804033	1.74e-08
69	M6PR	0.803915	1.76e-08
70	CD63	0.802993	1.88e-08
71	MT-ND2	0.80236	1.96e-08
72	SDHD	0.801868	2.03e-08
73	ALDH1A1	0.801388	2.1e-08
74	FERMT3	0.800879	2.18e-08
75	SEC11A	0.799997	2.32e-08
76	COX6C	0.799859	2.34e-08
77	ELOC	0.799804	2.35e-08
78	VOPP1	0.799672	2.37e-08
79	PSMA3	0.799381	2.42e-08
80	VDAC3	0.798907	2.5e-08
81	MT-ATP6	0.798659	2.55e-08
82	TMBIM6	0.798546	2.57e-08
83	MYL12A	0.797606	2.74e-08
84	MMP14	0.797292	2.8e-08
85	ECHS1	0.796631	2.93e-08
86	GRINA	0.794054	3.49e-08
87	S100A11	0.793813	3.55e-08
88	ATP5F1C	0.793393	3.65e-08
89	RAB4A	0.792796	3.8e-08
90	GNAS	0.792652	3.84e-08
91	TXN	0.792431	3.9e-08
92	ATP6V1E1	0.79182	4.06e-08
93	TAF9	0.791606	4.12e-08
94	LAMP2	0.790545	4.42e-08
95	STOM	0.790367	4.47e-08
96	HSPA9	0.789987	4.59e-08
97	HSPA8	0.789927	4.61e-08
98	TPT1	0.789765	4.65e-08
99	RTRAF	0.789578	4.71e-08
100	POLR3K	0.789212	4.83e-08
101	CBR1	0.78919	4.84e-08
102	LAMTOR1	0.788747	4.98e-08
103	YIPF3	0.788588	5.03e-08
104	BRI3	0.788491	5.06e-08
105	ITM2B	0.788126	5.19e-08
106	VMP1	0.787929	5.25e-08
107	ACTG1	0.787717	5.33e-08
108	ZDHHC12	0.786874	5.63e-08
109	GLOD4	0.786739	5.68e-08
110	ANXA7	0.786447	5.79e-08
111	TNFRSF4	0.786399	5.81e-08
112	ADAMDEC1	0.786282	5.85e-08
113	KIF5B	0.786244	5.86e-08
114	WDR81	0.785992	5.96e-08
115	FMNL2	0.785805	6.03e-08
116	BAG1	0.785654	6.09e-08
117	NCBP2	0.785629	6.1e-08
118	SELENOK	0.785266	6.25e-08
119	ATP5MC3	0.783898	6.82e-08
120	FAM50A	0.783773	6.88e-08
121	PGD	0.783397	7.05e-08
122	SMIM4	0.783364	7.06e-08
123	MT-ND4	0.783182	7.14e-08
124	GM2A	0.78305	7.2e-08
125	TERF2IP	0.783049	7.2e-08
126	LAPTM4A	0.782918	7.27e-08
127	ARPC1B	0.782762	7.34e-08
128	UBE2E1	0.782664	7.38e-08
129	LPCAT3	0.78264	7.4e-08
130	CTSS	0.781855	7.77e-08
131	CFL1	0.781695	7.85e-08
132	LILRB4	0.781533	7.94e-08
133	EVI2B	0.781433	7.99e-08
134	VNN1	0.781147	8.13e-08
135	NDUFA11	0.780707	8.36e-08
136	HSPE1	0.780292	8.58e-08
137	SCPEP1	0.780275	8.59e-08
138	GPX4	0.779994	8.75e-08
139	COPZ1	0.779958	8.77e-08
140	CAST	0.779801	8.85e-08
141	ATP5ME	0.778778	9.44e-08
142	ATOX1	0.778595	9.55e-08
143	HEXB	0.778465	9.62e-08
144	ATP6V1F	0.778284	9.73e-08
145	COX4I1	0.777847	1e-07
146	CD99	0.777572	1.02e-07
147	POLR2E	0.777039	1.05e-07
148	RTF2	0.776942	1.06e-07
149	TIMM8B	0.776678	1.08e-07
150	CYB5R4	0.776612	1.08e-07
151	B2M	0.776369	1.1e-07
152	CLTC	0.776226	1.11e-07
153	HSPB1	0.775882	1.13e-07
154	ANXA5	0.775863	1.13e-07
155	NRROS	0.775297	1.17e-07
156	EIF3I	0.775238	1.18e-07
157	PPP1R7	0.775221	1.18e-07
158	GHITM	0.775179	1.18e-07
159	REX1BD	0.775178	1.18e-07
160	HLA-F	0.775051	1.19e-07
161	HNMT	0.775003	1.19e-07
162	SLC29A3	0.774806	1.21e-07
163	CTSB	0.774592	1.22e-07
164	TOMM7	0.774499	1.23e-07
165	LY96	0.774468	1.23e-07
166	PTGDS	0.774291	1.25e-07
167	CSTB	0.773086	1.34e-07
168	DNPH1	0.773058	1.34e-07
169	COX8A	0.772909	1.35e-07
170	RBX1	0.772708	1.37e-07
171	SNAP23	0.772598	1.38e-07
172	PTPN6	0.772236	1.41e-07
173	ARPC4	0.771667	1.46e-07
174	UQCR11	0.771624	1.46e-07
175	RAB5IF	0.771574	1.47e-07
176	RASSF4	0.771519	1.47e-07
177	HIGD2A	0.771504	1.48e-07
178	TRAM1	0.771478	1.48e-07
179	HLA-A	0.771393	1.48e-07
180	SRP14	0.771303	1.49e-07
181	NSMCE2	0.770607	1.56e-07
182	NPC2	0.77047	1.57e-07
183	SKP1	0.770425	1.57e-07
184	NCSTN	0.770254	1.59e-07
185	HLA-E	0.770014	1.61e-07
186	HINT1	0.770003	1.61e-07
187	UBE2I	0.76914	1.7e-07
188	DPY30	0.769032	1.71e-07
189	PSMB3	0.76902	1.71e-07
190	SLAMF8	0.768997	1.71e-07
191	FXYD5	0.768748	1.74e-07
192	SRP19	0.768379	1.78e-07
193	RHOG	0.767542	1.87e-07
194	SNRPB2	0.767495	1.87e-07
195	SELENOT	0.767209	1.91e-07
196	DYNLL1	0.767026	1.93e-07
197	RAN	0.766866	1.94e-07
198	NDUFA1	0.7668	1.95e-07
199	ACO2	0.766735	1.96e-07
200	TMEM176B	0.766528	1.98e-07
201	HSPA5	0.765623	2.09e-07
202	MT-CO2	0.76451	2.23e-07
203	SRGN	0.764079	2.29e-07
204	PARP12	0.763875	2.32e-07
205	RPL28	0.763639	2.35e-07
206	CIR1	0.763501	2.37e-07
207	ANXA11	0.762938	2.45e-07
208	MRPS23	0.762852	2.46e-07
209	HSBP1	0.762737	2.47e-07
210	PSMD8	0.76264	2.49e-07
211	CTSD	0.76264	2.49e-07
212	MYL12B	0.762303	2.54e-07
213	NDUFB2	0.761882	2.6e-07
214	RPL30	0.761578	2.64e-07
215	ATP6V0B	0.761572	2.65e-07
216	RAC1	0.761388	2.67e-07
217	OAZ2	0.761254	2.69e-07
218	TMSB10	0.761129	2.71e-07
219	NPL	0.761119	2.71e-07
220	RPL14	0.761118	2.71e-07
221	PDXK	0.760916	2.75e-07
222	CYBA	0.758835	3.09e-07
223	PRPF40A	0.758711	3.11e-07
224	UBB	0.758436	3.16e-07
225	LEPROTL1	0.75843	3.16e-07
226	RPS28	0.758352	3.18e-07
227	CAPZB	0.758313	3.18e-07
228	TUBA1B	0.758303	3.19e-07
229	RAD23A	0.758094	3.22e-07
230	BCAP31	0.757925	3.26e-07
231	TMEM59	0.75775	3.29e-07
232	CD37	0.757702	3.3e-07
233	DNAJC3	0.757349	3.36e-07
234	FKBP5	0.757034	3.42e-07
235	PTRHD1	0.757016	3.43e-07
236	MX1	0.756879	3.45e-07
237	UBL5	0.756407	3.55e-07
238	SERPING1	0.756211	3.58e-07
239	RHEB	0.755861	3.65e-07
240	MPZL1	0.755487	3.73e-07
241	SERF2	0.755313	3.77e-07
242	PPCS	0.755109	3.81e-07
243	IMP3	0.754998	3.84e-07
244	MVP	0.754745	3.89e-07
245	FLNA	0.754439	3.96e-07
246	SH3BGRL3	0.754431	3.96e-07
247	OAZ1	0.753963	4.06e-07
248	ELF1	0.753762	4.11e-07
249	MT-CO3	0.753754	4.11e-07
250	SRSF9	0.753754	4.11e-07
251	STIP1	0.753532	4.16e-07
252	CHCHD6	0.753213	4.23e-07
253	FTH1	0.753123	4.25e-07
254	FTL	0.752892	4.31e-07
255	RPN1	0.752827	4.32e-07
256	EPHX1	0.752721	4.35e-07
257	ATP6AP2	0.752697	4.36e-07
258	SERPINF1	0.752683	4.36e-07
259	MKNK1	0.752606	4.38e-07
260	C5AR1	0.752429	4.42e-07
261	COX5B	0.752236	4.47e-07
262	H2AFY	0.752126	4.49e-07
263	FAM210B	0.751921	4.55e-07
264	PDCL	0.751895	4.55e-07
265	PLAU	0.75186	4.56e-07
266	OPTN	0.751605	4.63e-07
267	LEPROT	0.75133	4.7e-07
268	ACTN1	0.751222	4.72e-07
269	TMEM50A	0.751222	4.72e-07
270	PLEK	0.750684	4.86e-07
271	COX6B1	0.750243	4.98e-07
272	LITAF	0.749977	5.05e-07
273	ATF6	0.749904	5.07e-07
274	VIM	0.749837	5.09e-07
275	ATP5F1A	0.749769	5.11e-07
276	BUD23	0.749745	5.12e-07
277	SAP18	0.749035	5.32e-07
278	CD68	0.748928	5.35e-07
279	HLA-DMB	0.748734	5.41e-07
280	NDUFB1	0.748729	5.41e-07
281	PSMC1	0.7487	5.42e-07
282	LRP10	0.748252	5.55e-07
283	TFEC	0.748053	5.61e-07
284	SPAG7	0.747981	5.63e-07
285	NR1H3	0.747964	5.64e-07
286	ATP6V0D1	0.747745	5.7e-07
287	TMED9	0.747526	5.77e-07
288	ACP1	0.747504	5.78e-07
289	ANXA2	0.747499	5.78e-07
290	ATP5MC2	0.747463	5.79e-07
291	COX7C	0.746959	5.95e-07
292	SP100	0.746713	6.03e-07
293	HSD17B4	0.746376	6.14e-07
294	ABRACL	0.746213	6.19e-07
295	A2M	0.746009	6.26e-07
296	TRMT112	0.745911	6.29e-07
297	SFT2D1	0.745813	6.32e-07
298	MESD	0.745689	6.37e-07
299	GYG1	0.745507	6.43e-07
300	SLC52A2	0.745426	6.46e-07
301	DNAJB6	0.745287	6.5e-07
302	SLU7	0.745155	6.55e-07
303	ENO1	0.745084	6.57e-07
304	ARF1	0.745068	6.58e-07
305	PPIB	0.74494	6.62e-07
306	HERPUD1	0.744839	6.66e-07
307	GABARAPL2	0.744705	6.71e-07
308	CALM3	0.744658	6.72e-07
309	MPP1	0.744627	6.74e-07
310	NEU1	0.744436	6.8e-07
311	RER1	0.743856	7.02e-07
312	RILP	0.743601	7.11e-07
313	VAMP8	0.743439	7.17e-07
314	VDAC2	0.743002	7.34e-07
315	COPB1	0.742937	7.36e-07
316	MICAL1	0.742521	7.53e-07
317	RPS19BP1	0.74242	7.57e-07
318	CLEC2B	0.742398	7.58e-07
319	GNG5	0.742395	7.58e-07
320	CD40	0.742319	7.61e-07
321	SUB1	0.742291	7.62e-07
322	DNAJC7	0.742278	7.62e-07
323	CD58	0.742235	7.64e-07
324	PCGF5	0.742176	7.67e-07
325	BLVRA	0.742063	7.71e-07
326	RAB10	0.74206	7.71e-07
327	MGAT1	0.74199	7.74e-07
328	CYC1	0.741971	7.75e-07
329	SLC31A2	0.741938	7.76e-07
330	PBDC1	0.741661	7.87e-07
331	WDR1	0.741661	7.87e-07
332	TWF2	0.741514	7.94e-07
333	RHBDF2	0.74147	7.95e-07
334	PIN4	0.741432	7.97e-07
335	CCDC32	0.741319	8.02e-07
336	ROMO1	0.741134	8.09e-07
337	NOP10	0.740865	8.21e-07
338	PTPA	0.740778	8.25e-07
339	ZFAND6	0.740743	8.26e-07
340	TXNL1	0.740718	8.27e-07
341	SPPL2A	0.740337	8.44e-07
342	STXBP2	0.74022	8.49e-07
343	NDUFC2	0.740198	8.5e-07
344	ATP5PO	0.740179	8.51e-07
345	CLTA	0.74017	8.51e-07
346	NANS	0.73968	8.73e-07
347	CEBPB	0.739426	8.85e-07
348	SSR2	0.739297	8.91e-07
349	LSM1	0.739048	9.02e-07
350	NDUFA4	0.739012	9.04e-07
351	GNB1	0.738892	9.09e-07
352	CTSZ	0.738704	9.18e-07
353	TSR2	0.738638	9.21e-07
354	CCDC124	0.738585	9.24e-07
355	GORASP2	0.738413	9.32e-07
356	REEP5	0.73834	9.36e-07
357	RAB18	0.737683	9.68e-07
358	RBM42	0.737478	9.78e-07
359	STAT1	0.737228	9.91e-07
360	FAS	0.736915	1.01e-06
361	FARSA	0.736679	1.02e-06
362	COPRS	0.736417	1.03e-06
363	FAM96B	0.735956	1.06e-06
364	HTRA2	0.735947	1.06e-06
365	GABARAP	0.735734	1.07e-06
366	PAIP1	0.735681	1.07e-06
367	MMP9	0.735615	1.08e-06
368	CLIC1	0.735554	1.08e-06
369	PLAUR	0.735323	1.09e-06
370	EEF1A1	0.734951	1.11e-06
371	RPS7	0.734745	1.12e-06
372	NDUFS6	0.734603	1.13e-06
373	LIMK1	0.734522	1.14e-06
374	PSMB1	0.734424	1.14e-06
375	CXCL16	0.734372	1.15e-06
376	DPM2	0.734357	1.15e-06
377	MGAT2	0.734314	1.15e-06
378	RPL36AL	0.734221	1.15e-06
379	SEPHS2	0.734022	1.17e-06
380	TMED10	0.73402	1.17e-06
381	SOD1	0.73402	1.17e-06
382	DYNLRB1	0.733853	1.18e-06
383	LSM8	0.733571	1.19e-06
384	IFI16	0.733506	1.2e-06
385	CISD2	0.733341	1.21e-06
386	YTHDF2	0.733309	1.21e-06
387	RAB20	0.733259	1.21e-06
388	RALY	0.732889	1.23e-06
389	SREBF1	0.732765	1.24e-06
390	AKR1A1	0.732738	1.24e-06
391	UBC	0.732604	1.25e-06
392	TMEM87B	0.7326	1.25e-06
393	PLEKHB2	0.732345	1.27e-06
394	THOC7	0.732153	1.28e-06
395	TMEM163	0.732107	1.28e-06
396	CAPN1	0.731809	1.3e-06
397	NAA38	0.731677	1.31e-06
398	PEPD	0.731527	1.32e-06
399	SELENOH	0.731397	1.33e-06
400	TNFRSF1A	0.731067	1.35e-06
401	NIP7	0.731041	1.35e-06
402	LMAN2	0.731017	1.36e-06
403	GPNMB	0.730988	1.36e-06
404	RAB7A	0.730781	1.37e-06
405	UBE2L3	0.730772	1.37e-06
406	HPCAL1	0.730643	1.38e-06
407	PPHLN1	0.730631	1.38e-06
408	RNH1	0.730606	1.38e-06
409	ESD	0.730548	1.39e-06
410	RENBP	0.730389	1.4e-06
411	EIF3G	0.730328	1.4e-06
412	SPARC	0.730279	1.41e-06
413	FCER1G	0.730268	1.41e-06
414	MT-ND5	0.730026	1.43e-06
415	PRDX6	0.729946	1.43e-06
416	CMTM7	0.729941	1.43e-06
417	NDUFA13	0.729871	1.44e-06
418	GRAMD1A	0.729834	1.44e-06
419	OST4	0.729664	1.45e-06
420	ATP6V1A	0.729656	1.45e-06
421	COX5A	0.729606	1.46e-06
422	GUCD1	0.729162	1.49e-06
423	CCR1	0.728851	1.51e-06
424	CLEC4E	0.728701	1.52e-06
425	METTL1	0.728548	1.53e-06
426	OSTF1	0.728499	1.54e-06
427	NDUFA3	0.728478	1.54e-06
428	PPDPF	0.72845	1.54e-06
429	MRPS21	0.728424	1.54e-06
430	TOR3A	0.728271	1.55e-06
431	SEC22B	0.728205	1.56e-06
432	DNAJA1	0.727959	1.58e-06
433	CALM1	0.727888	1.58e-06
434	HLA-C	0.727806	1.59e-06
435	DDX5	0.727624	1.6e-06
436	TRAPPC3	0.727409	1.62e-06
437	NDUFB11	0.727067	1.65e-06
438	SRP54	0.726874	1.66e-06
439	SLC1A3	0.726727	1.68e-06
440	ORMDL2	0.726705	1.68e-06
441	NDUFV2	0.726622	1.69e-06
442	PEBP1	0.726553	1.69e-06
443	MRPS14	0.726356	1.71e-06
444	BTF3	0.726303	1.71e-06
445	MT-CO1	0.726068	1.73e-06
446	MINOS1	0.725544	1.78e-06
447	CD53	0.725344	1.79e-06
448	RGS10	0.724446	1.87e-06
449	FXYD6	0.724319	1.89e-06
450	ATP6V1B2	0.724199	1.9e-06
451	SCARB2	0.724094	1.91e-06
452	TMBIM1	0.723857	1.93e-06
453	UBA52	0.723776	1.94e-06
454	PRRC2C	0.723719	1.94e-06
455	CANX	0.723601	1.95e-06
456	SOCS3	0.723569	1.96e-06
457	G6PD	0.72327	1.98e-06
458	PRR13	0.72324	1.99e-06
459	JPT1	0.723092	2e-06
460	PKM	0.723073	2e-06
461	NTAN1	0.723024	2.01e-06
462	SDCBP	0.723019	2.01e-06
463	CALR	0.722988	2.01e-06
464	HMGN3	0.722847	2.02e-06
465	SF3B5	0.722839	2.03e-06
466	APRT	0.722726	2.04e-06
467	IFNGR2	0.722695	2.04e-06
468	RACK1	0.722679	2.04e-06
469	TNIP2	0.722641	2.04e-06
470	ALAS1	0.722603	2.05e-06
471	HYAL2	0.722528	2.06e-06
472	LGALS3BP	0.722522	2.06e-06
473	STMP1	0.72237	2.07e-06
474	HEXA	0.722326	2.08e-06
475	CFLAR	0.721927	2.12e-06
476	UTP18	0.721909	2.12e-06
477	GSTO1	0.72187	2.12e-06
478	OTOA	0.721773	2.13e-06
479	CORO1C	0.721274	2.18e-06
480	ANAPC11	0.721224	2.19e-06
481	MRPS15	0.721073	2.2e-06
482	MTCH1	0.720836	2.23e-06
483	CYP27A1	0.720571	2.26e-06
484	TAP1	0.720512	2.26e-06
485	DHRS7	0.720322	2.29e-06
486	RPL15	0.720264	2.29e-06
487	HSP90AB1	0.719821	2.34e-06
488	TEX264	0.719755	2.35e-06
489	ARL2	0.719693	2.35e-06
490	TENT2	0.719673	2.36e-06
491	G3BP1	0.719598	2.37e-06
492	AURKAIP1	0.719587	2.37e-06
493	RPL13A	0.719566	2.37e-06
494	LRRC61	0.719343	2.39e-06
495	KRTCAP2	0.719275	2.4e-06
496	ELOB	0.71923	2.41e-06
497	FAM104A	0.719132	2.42e-06
498	BLCAP	0.719042	2.43e-06
499	RPS25	0.718919	2.44e-06
500	XPNPEP1	0.718805	2.46e-06
